# Supplementary material for: Behavior of Regular Insulin in a Parenteral Nutrition Admixture: Validation of an LC/MS-MS Assay and the In Vitro Evaluation of Insulin Glycation
Source: Pharmaceutics. 2022 May 18;14(5):1081. doi: 10.3390/pharmaceutics14051081 (PMC9148014; doi:10.3390/pharmaceutics14051081)
Supplement: Supplementary file 1 [file pharmaceutics-14-01081-s001.zip]

Archive with 1 entries (1 files):
- pharmaceutics-1665303-supplementary.pdf
